# Supplementary material for: From Mechanisms to Therapeutic Innovation in Non-Small Cell Lung Cancer: A Knowledge-Depth Translational Mapping with Experimental Validation
Source: Int J Mol Sci. 2026 Jun 10;27(12):5245. doi: 10.3390/ijms27125245 (PMC13299734; doi:10.3390/ijms27125245)
Supplement: Supplementary file 1 [file ijms-27-05245-s001.zip]

Archive with 1 entries (1 files):
- ijms-4290573-supplementary.pdf
